# Supplementary material for: Genome-wide identification and functional analysis of the ERF2 gene family in response to disease resistance against Stemphylium lycopersici in tomato
Source: BMC Plant Biol. 2021 Feb 2;21:72. doi: 10.1186/s12870-021-02848-3 (PMC7856819; doi:10.1186/s12870-021-02848-3)
Supplement: Supplementary file 1 — Additional file 1: Table S1. Identification and Analysis of Physical and Chemical Properties of ERF [file 12870_2021_2848_MOESM1_ESM.xls]

## Sheet: Sheet1
Supplementary Table 1: Identification and Analysis of Physical and Chemical Properties of ERF
Gene ID	Protein length(aa)	Mw(Da)	Theoretical pI	Instability index	GRAVY
Solyc01g005630.1.1	234	27062.8	5.77	44.08	-0.91
Solyc01g008880.1.1	199	22876.4	9.78	60.63	-0.758
Solyc01g009440.1.1	210	23844.8	5.37	60.87	-0.698
Solyc01g014720.1.1	174	19845.5	9.54	45.27	-0.955
Solyc01g057080.1.1	113	12352	9.41	59.55	-0.447
Solyc01g065980.2.1	254	28286.5	5.74	43.6	-0.741
Solyc01g067540.1.1	321	36162.5	5.16	50.99	-0.88
Solyc01g090300.2.1	202	22735.5	7.8	52.44	-0.651
Solyc01g090310.2.1	180	20417.7	7.88	53.25	-0.818
Solyc01g090320.2.1	186	21442.4	9.87	46.63	-0.679
Solyc01g090340.2.1	219	24464.5	5.37	86.25	-0.553
Solyc01g090370.1.1	221	25554.5	6.92	67.72	-0.952
Solyc01g090560.2.1	274	30485.6	6.14	42.79	-0.771
Solyc01g091760.2.1	291	32393.4	7.1	53.57	-0.801
Solyc01g095500.2.1	293	33751.1	5.35	41.31	-0.797
Solyc01g108240.2.1	295	32668.8	5.82	54.41	-0.767
Solyc02g067020.1.1	300	34110.2	5.6	55.19	-0.692
Solyc02g077360.1.1	258	30015.5	4.96	48.3	-0.791
Solyc02g077370.1.1	161	18051.3	7.69	49.64	-0.526
Solyc02g077810.1.1	181	20266.1	9.33	52.24	-0.47
Solyc02g077840.1.1	154	16983.5	9.81	71.29	-0.545
Solyc02g090770.1.1	203	23458	6.56	43.02	-1.028
Solyc02g090790.1.1	227	25375.3	6.37	45.96	-0.716
Solyc02g090800.1.1	131	15067	8.56	58.74	-0.827
Solyc02g093130.1.1	133	15000.8	6.08	43.22	-0.68
Solyc03g005500.1.1	129	14822.2	6.51	55.51	-0.995
Solyc03g005510.1.1	166	18965.3	8.57	47.9	-0.738
Solyc03g005520.1.1	211	24000.7	5.62	41.1	-0.631
Solyc03g006320.1.1	216	22442.3	9.04	44.28	-0.303
Solyc03g007460.1.1	396	43452.1	4.57	53.9	-0.575
Solyc03g026270.1.1	205	23061	5.48	57.2	-0.592
Solyc03g026280.2.1	210	23397.3	5.23	64.38	-0.433
Solyc03g093530.1.1	118	13197.6	8.76	38.55	-0.809
Solyc03g093540.1.1	228	25870.1	6.46	42.34	-0.686
Solyc03g093550.1.1	241	27465.3	9.07	43.29	-0.637
Solyc03g093560.1.1	244	27706.4	7.75	48.32	-0.596
Solyc03g093610.1.1	242	26760.4	7.68	71.59	-0.433
Solyc03g114440.1.1	163	18514	9.1	57.86	-0.755
Solyc03g116610.2.1	202	22742.7	8.76	68.1	-0.626
Solyc03g117130.2.1	162	18646.8	6.34	68.46	-0.922
Solyc03g117230.1.1	252	28405.4	9.68	42.23	-0.927
Solyc03g118190.2.1	244	27597	5.84	67.35	-0.949
Solyc03g119580.1.1	385	43278.9	5.3	47.33	-0.509
Solyc03g119800.1.1	340	37390.5	5.25	51.79	-0.576
Solyc03g120840.1.1	249	27145.2	6	62.58	-0.512
Solyc03g123500.2.1	386	42870.2	5.04	42.28	-0.738
Solyc03g124110.1.1	220	24597.7	5.33	59.03	-0.414
Solyc04g007180.1.1	335	37490.7	4.79	41.83	-0.651
Solyc04g012050.2.1	398	44575	5.6	49.67	-0.736
Solyc04g014530.1.1	233	26781.7	7.77	55.19	-0.91
Solyc04g050750.1.1	161	17949	5.58	47.11	-0.732
Solyc04g051360.2.1	303	33804.1	6.5	48.81	-0.691
Solyc04g054910.2.1	278	31052.5	5.5	56.81	-0.668
Solyc04g071770.2.1	452	49582.8	6.11	72.65	-0.862
Solyc04g072300.1.1	160	18225.5	6.91	79.47	-0.737
Solyc04g072900.1.1	264	29534.2	6.67	50.88	-0.697
Solyc04g078640.1.1	148	16912	9.03	54.13	-0.945
Solyc04g080910.1.1	248	27020.7	4.77	42.04	-0.544
Solyc05g009450.1.1	341	38031.1	4.75	49.3	-0.759
Solyc05g013540.1.1	386	42534	7.6	59.22	-0.647
Solyc05g050790.1.1	189	21960.9	9.83	55.06	-0.821
Solyc05g050830.1.1	253	28692.9	5.43	57.31	-0.812
Solyc05g051180.1.1	210	23943.2	5.89	54.7	-1.035
Solyc05g051200.1.1	224	25528.5	5.3	57.39	-0.637
Solyc05g052030.1.1	201	22599.1	7.74	70.39	-0.782
Solyc05g052040.1.1	365	41514.7	9.01	43.58	-0.809
Solyc05g052050.1.1	234	26089.5	8.73	63.49	-0.612
Solyc05g052410.1.1	399	44712.3	4.61	54.06	-0.866
Solyc06g035700.1.1	170	18373.5	4.92	53.63	-0.488
Solyc06g050520.1.1	300	33301.4	4.9	33.79	-0.583
Solyc06g051840.1.1	350	39354.6	4.85	41.08	-0.678
Solyc06g054630.1.1	237	26630	5	49.39	-0.824
Solyc06g063070.2.1	372	41477.8	5.04	39.68	-0.738
Solyc06g065820.2.1	204	23243.7	8.96	47.43	-0.524
Solyc06g066540.1.1	192	21472.1	4.99	45.03	-0.463
Solyc06g068360.2.1	181	20841.4	6.97	49.75	-0.803
Solyc06g068830.1.1	289	33183.3	8.89	52.31	-1.122
Solyc06g082590.1.1	248	27912.9	4.96	49.23	-0.625
Solyc07g042230.1.1	167	18769.2	8.43	40.03	-0.486
Solyc07g049490.1.1	198	22041.6	5.77	53.65	-0.827
Solyc07g053740.1.1	225	24087.2	9.3	44.51	-0.434
Solyc07g054220.1.1	390	44437.9	5.39	71.33	-1.016
Solyc07g064890.1.1	240	26357.2	7.73	74.36	-0.753
Solyc08g007230.1.1	199	22153	6.77	51.83	-0.477
Solyc08g007820.1.1	244	27407.7	4.91	53.31	-0.583
Solyc08g007830.1.1	229	26020.8	4.99	58.78	-0.767
Solyc08g066660.1.1	218	23916.7	5.75	44.44	-0.518
Solyc08g078170.1.1	237	26768.6	5.05	57.54	-0.722
Solyc08g078180.1.1	234	26454.6	5.47	55.31	-0.626
Solyc08g078190.1.1	322	36263.7	6.1	61.9	-0.565
Solyc08g078410.1.1	147	16297.4	6.3	53.89	-0.549
Solyc08g078420.1.1	147	16340.4	6.2	52.58	-0.549
Solyc08g080290.2.1	264	28391.9	5.53	62.91	-0.506
Solyc08g081960.1.1	339	37706.7	5.24	56.19	-0.643
Solyc08g082210.2.1	264	30143.2	9.41	53.37	-0.658
Solyc09g009240.1.1	202	22078.9	5.93	48.57	-0.333
Solyc09g066340.1.1	131	14858.5	6.83	50.64	-0.861
Solyc09g066350.1.1	156	17764.4	7.08	51.37	-1.104
Solyc09g066360.1.1	193	22289	5.29	51.31	-0.669
Solyc09g075420.2.1	260	29638.1	5	53.45	-0.753
Solyc09g089910.1.1	143	16158.8	5.77	69.76	-0.891
Solyc09g089920.1.1	150	16943.8	9.15	48.31	-0.985
Solyc09g089930.1.1	240	27030.8	4.98	61.62	-0.592
Solyc09g091950.1.1	419	46946.4	8.48	51.64	-0.602
Solyc10g006130.1.1	221	24390.3	8.95	60.59	-0.738
Solyc10g009110.1.1	222	24239.4	8.87	43.47	-0.474
Solyc10g050970.1.1	223	25080.2	8.95	46.25	-0.624
Solyc10g076370.1.1	405	46682.9	4.64	59.27	-0.955
Solyc10g076380.1.1	323	36429.3	4.09	46.02	-0.736
Solyc10g078610.1.1	291	33206.1	6.72	53.41	-0.728
Solyc10g080310.1.1	73	8382.6	10.08	35.42	-1.077
Solyc10g080650.1.1	249	27999.5	9.42	38.95	-0.563
Solyc10g083560.1.1	197	21165.4	5.02	55.23	-0.556
Solyc11g006050.1.1	199	22541.8	4.83	62.73	-0.729
Solyc11g011740.1.1	176	19900.2	6.19	44.17	-0.817
Solyc11g011750.1.1	160	18266.8	6.34	46.62	-0.634
Solyc11g012980.1.1	219	24387.1	5.71	62.59	-0.537
Solyc11g042560.1.1	158	17986.5	6.91	52.43	-0.714
Solyc11g042580.1.1	161	18074.1	5.58	47.77	-0.604
Solyc11g045680.1.1	291	33182.8	5.52	46.99	-1.024
Solyc11g045690.1.1	302	34736.5	5.7	55.88	-1.205
Solyc12g005960.1.1	193	21271.8	8.64	65.02	-0.71
Solyc12g008350.1.1	299	32994.6	4.91	63.23	-0.53
Solyc12g009240.1.1	248	27838.7	4.61	62.62	-0.647
Solyc12g009490.1.1	222	25218.9	8.75	64.36	-1.062
Solyc12g013660.1.1	353	40581.5	8.7	62.91	-0.691
Solyc12g038440.1.1	81	9474.53	5.59	26.16	-0.944
Solyc12g038450.1.1	93	10491.9	9.79	21.51	-0.835
Solyc12g042210.1.1	287	33337.5	6.9	60.63	-1.108
Solyc12g044390.1.1	143	16152.4	9.26	54.84	-0.555
Solyc12g049560.1.1	386	42701.2	5	41.95	-0.719
Solyc12g056430.1.1	203	22987.8	5.68	44.3	-0.636
Solyc12g056590.1.1	310	33760.9	7.81	57.5	-0.632
Solyc12g056980.1.1	307	33663.7	8.65	51.69	-0.539
