# Supplementary material for: Genome-wide identification and functional analysis of the ERF2 gene family in response to disease resistance against Stemphylium lycopersici in tomato
Source: BMC Plant Biol. 2021 Feb 2;21:72. doi: 10.1186/s12870-021-02848-3 (PMC7856819; doi:10.1186/s12870-021-02848-3)
Supplement: Supplementary file 3 — Additional file 3: Table S2. Primers used in the text [file 12870_2021_2848_MOESM3_ESM.xls]

## Sheet: Sheet1
Supplementary Table 2: Primers used in the text.
Primer name	Forward primer sequence (5’-3’)	Reverse primer sequence (5’-3’)
TRV2-ERF2	GGAATTCCTTAACCAAAATCCCCTCTA	CGGATCCGGTTTCGAACGTACCTAGCCA
ERF2	GGCTAGACATGGTGCGAGAG	GCCTTAGCACCTCGCATTCT
Pto	CGTGATGGAACAAAGGTCGC	GCTACGGCGTGAGAGTATCC
PR1b1	GGATGCAACACTCTGGTGGA	CGTTGTTGCACCTGACCCTA
PR-P2	ATGCGGTAGATGCTTGAGGG	CCCCTCTGATAGCCCAATCC
EF1α	CCACCAATCTTGTACACATCC	AGACCACCAAGTACTACTGCAC
